# Supplementary material for: Distribution of Lipoprotein(a) Levels and Clinical Associations in a Lebanese Adult Population: A Retrospective Observational Study
Source: J Clin Med. 2026 Feb 13;15(4):1461. doi: 10.3390/jcm15041461 (PMC12942122; doi:10.3390/jcm15041461)
Supplement: Supplementary file 1 [file jcm-15-01461-s001.zip]

Archive with 1 entries (1 files):
- jcm-4087902-supplementary.pdf
